# Supplementary material for: Identification and Antioxidant Abilities of Enzymatic-Transesterification (−)-Epigallocatechin-3-O-gallate Stearyl Derivatives in Non-Aqueous Systems
Source: Antioxidants (Basel). 2021 Aug 13;10(8):1282. doi: 10.3390/antiox10081282 (PMC8389292; doi:10.3390/antiox10081282)
Supplement: Supplementary file 1 [file antioxidants-10-01282-s001.zip]

Archive with 1 entries (1 files):
- antioxidants-1287228-supplementary.pdf
